# Supplementary material for: Study on the Design and Performance of a Glove Based on the FBG Array for Hand Posture Sensing
Source: Sensors (Basel). 2023 Oct 16;23(20):8495. doi: 10.3390/s23208495 (PMC10610997; doi:10.3390/s23208495)
Supplement: Supplementary file 1 [file sensors-23-08495-s001.zip]

Archive with 2 entries (2 files):
- Grasping object prediction (SVM).mp4
- Real-time gesture recognition.mp4
